# Supplementary material for: Unpacking the link between flexible work arrangements and job stress: The mediating role of Job satisfaction among highly educated employees
Source: PLoS One. 2025 Oct 23;20(10):e0335279. doi: 10.1371/journal.pone.0335279 (PMC12548928; doi:10.1371/journal.pone.0335279)
Supplement: S1 File — (XLSX) [file pone.0335279.s001.xlsx]

## Sheet: Sheet1
Gender	Age	Level of education	Position in company	Public vs private sector	Number of jobs	FWAf1	FWAj2R	FWAj3R	FWAj4R	FWAf5	FWAf6	FWAf7	FWAj8R	FWAj9R	FWAj10R	FWAj11	STRESS1	STRESS2	STRESS3	STRESS4	STRESS5	STRESS6	JS1	JS2	JS3	JS4	JS5
2	2	2	1	1	3	5	4	5	5	5	5	5	5	4	4	4	2	2	3	2	1	2	5	5	5	5	5
1	2	3	1	1	3	5	4	5	5	5	5	5	5	4	4	4	2	2	3	2	1	2	5	5	5	5	5
2	3	2	2	1	3	5	4	5	5	5	5	4	5	5	5	4	2	2	2	2	1	2	4	4	5	5	5
1	2	1	2	2	3	5	4	4	4	5	5	5	1	4	4	5	1	1	3	1	1	2	5	5	5	5	5
2	2	3	2	2	2	5	5	2	5	5	5	3	4	5	5	1	1	1	1	1	1	1	5	5	5	5	5
1	3	3	2	2	3	5	3	3	3	5	5	3	4	5	4	3	1	3	4	1	3	1	5	5	5	5	5
2	3	2	2	1	1	5	3	4	4	5	5	3	3	3	4	5	1	2	3	1	1	1	5	5	5	5	5
2	2	1	2	1	1	5	3	5	5	5	5	5	3	5	4	4	1	1	1	1	1	1	5	5	5	5	5
2	3	2	1	1	1	5	4	3	4	4	4	5	4	5	4	1	2	3	4	2	3	3	5	5	4	4	5
1	3	2	1	1	1	5	2	5	4	5	5	5	5	5	5	2	5	3	2	2	1	1	5	5	5	5	5
2	3	2	2	1	1	4	4	4	3	4	4	3	5	5	4	2	2	3	1	1	2	1	5	5	5	5	5
1	2	1	2	2	2	5	2	4	5	5	5	3	4	3	5	2	1	1	3	1	1	4	5	4	4	5	5
1	1	1	1	1	1	4	2	5	2	5	4	5	4	5	5	4	2	3	2	1	2	2	5	5	5	5	5
2	3	3	2	1	1	5	3	4	5	4	4	5	2	4	4	1	3	4	4	2	2	4	5	5	4	5	4
2	2	2	1	1	1	4	3	5	4	5	5	5	5	5	5	4	1	3	1	1	1	1	5	5	5	5	5
2	1	1	2	2	1	5	1	3	5	5	5	5	3	4	5	2	1	2	5	2	2	1	5	5	5	5	4
1	2	2	1	1	1	4	4	4	5	1	1	3	3	4	4	2	4	4	5	5	5	5	3	3	3	4	3
2	2	2	2	1	1	5	4	4	5	5	5	5	5	4	3	4	1	2	2	1	1	1	5	5	5	5	5
1	3	1	2	1	2	5	5	5	5	4	4	4	5	5	5	1	1	1	1	1	1	1	4	4	4	4	5
1	2	1	1	1	1	3	4	3	4	4	4	5	1	3	4	2	4	4	3	3	2	3	4	4	3	4	3
1	2	1	2	2	1	5	3	5	2	4	4	5	5	5	5	4	1	1	5	1	4	2	5	5	5	5	5
1	3	1	2	1	1	3	3	1	2	3	3	1	5	1	2	1	1	3	2	1	2	1	5	4	4	5	5
2	3	2	1	2	3	3	2	5	5	5	5	5	5	5	5	5	1	1	3	3	3	1	5	4	4	4	4
2	2	1	2	2	3	5	3	5	4	5	5	5	5	5	5	5	2	3	3	4	2	4	4	4	4	5	4
1	3	2	2	1	2	3	3	1	1	2	3	1	2	3	3	2	1	3	4	1	3	1	5	5	5	5	5
1	3	2	1	1	2	5	1	5	5	5	5	5	3	5	3	1	1	1	1	1	1	1	5	4	5	5	4
2	3	1	2	1	1	5	5	5	5	5	5	5	5	5	5	5	1	3	3	1	1	1	5	4	5	5	5
1	2	1	2	1	1	5	3	5	3	3	3	4	2	3	3	2	1	3	3	2	2	1	4	3	3	5	4
1	2	2	2	1	1	5	3	5	5	3	4	4	3	5	3	1	1	1	1	1	1	1	5	5	5	5	5
2	2	1	1	2	2	5	3	5	5	5	5	5	5	5	5	1	1	5	3	5	3	1	3	5	3	5	5
2	1	1	1	2	1	5	5	4	5	5	5	5	5	5	4	3	1	1	1	1	1	1	5	5	5	5	5
2	3	2	2	1	3	4	3	2	5	5	5	3	1	5	3	1	1	1	1	1	1	1	5	4	4	5	4
2	3	2	1	1	3	5	3	5	5	5	5	5	3	1	5	1	3	3	5	5	1	3	5	5	5	5	1
2	2	3	2	1	2	5	2	5	5	5	5	5	5	5	5	3	4	4	2	4	1	3	2	1	3	2	2
1	2	1	2	2	1	4	3	1	2	3	3	1	4	1	1	1	1	1	1	1	1	1	5	5	5	5	5
1	2	2	1	1	2	5	1	5	5	5	5	5	1	5	4	3	4	3	4	4	2	3	5	4	5	3	3
1	3	1	1	1	2	5	4	5	5	5	5	5	2	5	5	1	1	1	3	3	1	1	4	4	4	4	4
1	2	1	2	1	1	5	5	5	4	5	5	5	4	5	3	5	2	2	1	1	1	2	4	3	4	4	4
2	2	1	1	1	1	5	3	4	5	5	5	5	4	5	5	3	1	2	2	1	1	1	5	5	5	5	5
2	3	1	1	1	3	5	5	5	5	4	4	5	5	4	5	1	1	1	1	1	1	1	5	5	5	5	5
2	2	2	1	1	1	5	3	5	5	5	3	5	3	5	5	4	2	3	2	3	1	2	3	3	3	4	4
2	1	1	2	1	1	5	2	5	5	5	5	5	3	2	4	1	5	5	4	3	2	4	5	5	5	5	5
2	3	1	1	1	1	5	5	4	2	3	4	2	2	4	4	2	2	3	2	2	1	1	5	5	5	5	4
2	3	1	1	1	2	5	2	5	4	4	5	5	4	5	5	3	1	3	3	1	1	1	5	5	5	5	5
2	2	2	2	1	2	5	5	5	5	5	5	5	5	5	4	4	2	3	4	1	4	4	5	5	5	5	5
1	3	2	1	1	2	5	3	4	5	3	2	5	3	5	4	1	1	2	1	1	1	2	5	5	5	5	4
2	2	2	2	1	1	5	2	5	4	5	5	4	3	2	4	2	2	3	4	3	3	3	4	5	3	5	4
2	3	2	2	1	3	5	4	4	4	4	4	4	2	4	4	3	1	2	3	2	2	3	4	4	4	4	4
1	3	1	1	2	1	5	3	5	4	5	4	4	2	4	3	2	1	5	3	5	3	4	4	3	4	5	4
1	3	2	2	2	2	5	5	5	4	5	5	4	4	2	4	1	1	2	3	1	1	1	4	4	3	3	4
2	1	1	2	1	2	5	3	3	5	5	5	4	3	4	4	3	1	2	2	1	2	1	4	4	4	5	4
1	2	2	1	1	3	5	3	4	5	5	5	1	5	4	4	1	1	1	1	1	1	1	5	4	5	5	5
2	2	2	2	1	1	2	1	5	5	5	5	5	1	5	3	3	1	3	3	1	2	1	5	5	5	5	5
1	3	2	2	1	3	5	1	2	1	5	5	5	1	5	5	3	3	5	4	5	3	3	3	3	3	3	3
2	1	2	2	1	1	4	4	2	4	3	3	2	1	5	2	4	5	5	5	5	5	5	4	4	3	4	2
2	3	1	2	1	2	5	4	5	5	3	3	3	2	2	4	3	3	3	3	3	3	3	4	4	4	5	4
1	2	2	2	1	1	1	2	1	2	1	2	2	3	2	3	4	2	3	4	4	4	4	3	2	2	4	2
1	2	1	1	1	1	5	5	5	5	1	4	4	5	5	5	1	1	3	1	1	1	1	5	5	5	5	5
2	1	1	2	2	3	4	4	4	4	4	4	3	5	4	4	2	1	2	2	1	1	1	4	3	3	4	4
1	2	1	2	1	2	5	3	3	4	4	4	4	4	4	3	2	2	4	1	2	2	2	4	4	4	5	5
2	2	1	1	1	1	5	5	4	5	5	5	5	3	4	4	3	1	1	3	1	1	1	5	5	5	5	5
2	1	1	2	1	2	5	5	5	5	5	5	5	5	5	5	5	2	2	2	2	2	2	5	4	4	5	5
2	3	2	1	1	2	5	5	5	5	5	5	5	3	5	5	5	1	1	2	1	1	1	5	5	4	5	5
2	3	1	2	1	1	5	5	5	4	5	5	5	4	5	5	3	1	3	1	1	1	1	5	3	5	4	5
2	2	2	1	1	3	5	4	5	5	5	5	4	4	3	4	3	1	2	2	1	1	1	5	5	5	5	5
2	1	1	1	1	1	5	3	4	1	3	3	3	5	4	5	1	1	1	1	1	3	1	5	5	5	5	5
2	3	1	2	1	1	5	1	4	4	4	5	2	1	3	3	1	2	3	2	3	1	1	3	5	3	5	5
1	1	2	1	1	1	5	5	5	5	3	3	5	5	5	5	2	1	1	1	1	1	1	5	5	5	5	5
1	2	2	2	2	1	5	2	3	3	3	4	3	3	4	3	2	3	2	2	3	2	1	3	2	3	3	3
2	1	2	2	1	1	4	4	5	5	5	5	5	5	5	5	1	2	2	2	1	1	1	5	5	4	5	5
1	2	1	2	1	1	5	5	5	5	5	5	5	4	4	5	1	2	2	2	2	1	2	5	4	4	4	5
1	2	1	2	2	3	5	4	5	5	5	5	5	4	5	5	5	1	1	1	1	1	1	5	4	4	4	4
2	3	2	2	1	1	5	4	5	5	5	4	5	5	5	5	4	1	2	2	1	1	1	4	3	4	4	4
1	3	1	1	1	1	5	2	5	4	4	4	3	3	3	3	2	4	4	5	5	4	5	3	4	3	3	3
1	3	1	1	1	1	5	4	5	5	5	3	2	4	3	2	5	1	5	3	2	2	1	5	5	5	5	5
2	2	1	2	1	3	4	2	4	4	4	4	4	4	4	4	3	2	2	5	2	4	4	5	5	5	5	4
1	2	1	2	1	1	5	5	5	5	3	5	5	5	5	5	2	1	3	5	2	3	4	5	5	5	5	5
1	2	1	2	1	1	5	3	5	5	5	5	5	5	4	4	5	3	3	1	3	1	1	4	3	4	5	4
1	1	1	2	1	2	4	2	5	3	4	4	4	3	4	3	3	2	3	3	1	2	2	5	5	5	5	5
1	2	1	1	2	1	4	3	5	5	5	5	5	3	3	3	3	3	3	4	3	5	3	4	4	4	5	3
1	3	3	2	1	1	3	3	4	5	4	3	2	3	5	4	1	2	3	4	2	4	2	4	4	3	5	4
1	3	1	2	1	1	5	5	2	5	5	5	4	3	5	3	2	1	1	2	1	1	1	5	5	5	5	5
1	1	2	2	1	1	5	3	2	2	4	4	3	3	4	4	4	3	4	4	2	2	3	5	5	4	5	5
2	2	1	2	2	1	4	4	2	2	2	4	2	4	3	2	1	2	4	4	2	4	3	5	4	4	5	3
1	2	1	1	1	1	2	2	1	4	4	4	3	1	4	3	1	3	3	5	3	4	4	4	4	3	4	4
2	1	1	1	1	3	5	2	5	4	5	5	5	4	5	3	4	1	1	3	2	2	1	5	5	5	5	5
1	2	2	2	1	3	4	3	2	2	4	4	4	3	3	2	3	3	3	3	3	3	3	3	3	3	3	3
2	2	1	2	1	1	5	1	5	4	4	4	3	1	5	3	1	3	3	3	3	3	3	5	5	5	5	5
2	3	2	1	1	1	5	3	5	5	5	5	5	5	4	3	4	1	3	1	2	1	2	4	5	4	4	4
1	1	2	2	2	1	5	3	4	4	4	3	4	5	4	4	2	1	2	3	1	1	1	5	5	5	5	5
2	1	2	1	2	1	5	2	4	2	4	4	3	3	3	4	2	4	3	3	3	2	3	3	4	4	2	5
2	2	2	2	1	2	5	2	4	3	4	4	4	3	2	1	3	3	3	4	3	1	1	5	4	4	4	4
2	1	2	2	1	1	3	3	2	1	5	5	4	2	2	2	4	3	3	2	3	3	5	4	2	4	5	4
1	3	2	2	1	1	5	4	4	3	5	5	3	3	2	3	4	3	3	2	3	2	4	5	5	5	5	5
2	3	2	2	1	2	5	2	5	3	4	4	5	4	4	3	3	2	2	3	2	4	3	5	5	5	5	5
1	3	1	2	1	1	5	3	4	5	5	5	4	3	3	3	1	3	2	5	3	3	4	5	5	5	5	3
1	1	1	2	1	3	5	5	3	5	2	2	4	5	4	4	2	1	2	2	1	2	2	5	5	4	5	4
1	2	1	2	2	1	5	5	5	1	3	3	5	5	5	5	1	1	3	2	1	2	1	5	5	5	5	5
2	2	2	1	1	1	5	1	5	4	5	5	5	3	5	4	5	1	1	2	1	3	1	5	5	4	4	5
1	2	1	2	1	2	5	3	5	5	5	5	5	1	5	5	3	3	2	4	1	2	3	5	5	4	5	4
2	2	1	2	1	1	5	4	4	4	4	5	4	2	3	1	2	2	3	2	2	1	3	4	5	4	5	4
2	3	2	2	2	1	5	4	5	5	5	4	4	5	4	4	5	1	1	1	1	1	2	5	4	4	4	4
2	1	1	2	2	3	5	5	5	5	5	5	4	4	4	5	5	2	1	2	2	2	2	4	4	4	5	4
1	3	2	2	1	3	5	5	4	4	4	4	5	4	4	4	5	3	2	2	2	2	2	4	4	5	5	3
1	3	1	1	1	2	5	4	4	4	5	5	5	4	4	4	5	1	2	2	2	2	2	4	4	5	4	5
1	1	1	1	1	2	5	3	3	3	4	4	3	2	3	2	3	3	4	4	2	4	3	4	4	3	4	4
1	2	1	1	1	2	5	3	4	4	5	5	5	3	5	3	4	2	3	3	1	1	2	4	5	4	5	4
2	2	1	1	1	1	5	4	3	5	3	4	4	5	5	5	3	3	4	4	4	3	4	3	3	3	4	2
1	1	1	1	1	1	5	4	4	4	5	5	5	4	4	4	5	1	3	2	2	2	2	4	5	4	4	4
2	3	3	2	1	3	5	2	5	5	5	5	5	1	5	4	1	3	4	4	4	3	5	1	1	1	1	1
2	1	2	2	1	1	4	5	4	5	5	4	5	5	5	5	1	1	2	3	1	1	1	4	5	5	5	4
1	3	2	2	2	1	4	4	5	5	5	5	4	4	4	4	2	2	2	1	1	1	1	4	4	4	4	4
2	2	1	2	1	3	5	5	5	5	5	5	4	1	5	5	5	5	5	4	3	5	5	2	4	1	2	4
1	1	3	2	1	2	5	3	5	5	5	5	5	5	4	4	4	2	2	2	2	2	2	4	3	4	4	5
2	3	2	1	1	1	5	3	5	5	5	4	5	2	4	4	3	3	3	4	5	4	3	4	3	3	5	4
1	1	1	1	1	2	4	4	4	5	5	5	5	4	5	5	1	2	1	2	1	1	1	4	4	4	4	4
1	2	1	2	2	1	4	4	4	5	5	5	5	4	5	5	1	2	1	2	1	1	1	4	3	3	4	5
2	2	3	2	2	1	4	4	4	4	5	5	5	4	5	5	2	2	1	1	1	1	2	4	4	4	4	5
1	2	1	2	1	2	5	4	4	5	5	5	4	5	5	5	4	3	4	2	4	2	4	3	2	2	3	3
1	3	2	1	1	1	5	5	5	5	5	5	5	4	5	4	5	1	3	4	1	4	4	5	3	3	5	4
1	1	1	1	2	1	4	1	4	3	4	3	4	4	3	5	4	1	3	4	2	2	2	5	4	4	5	5
2	3	1	2	1	1	5	5	5	5	3	3	5	5	4	4	3	1	2	4	1	2	3	5	5	5	5	5
2	2	1	2	1	1	5	5	5	5	5	3	5	5	5	5	3	1	1	1	1	1	1	5	5	5	5	5
1	2	2	2	2	1	4	5	5	4	5	5	5	4	5	5	2	2	2	2	2	2	2	4	5	5	5	4
1	2	1	2	1	2	4	4	5	5	5	5	5	5	5	5	1	2	1	2	1	1	2	4	4	4	5	4
2	2	1	2	1	1	5	3	5	4	5	5	5	3	5	4	3	4	3	4	3	3	5	4	4	3	4	4
2	3	1	1	2	1	4	3	2	2	5	5	3	3	3	2	5	4	2	4	3	1	2	4	5	4	5	4
2	2	1	2	1	1	5	1	5	4	3	4	4	5	5	5	3	1	3	1	1	1	1	3	3	2	5	3
2	3	2	2	1	3	5	2	4	4	4	4	5	2	4	4	4	3	3	3	4	3	3	4	3	3	5	4
2	3	2	2	1	2	5	5	5	5	5	5	5	4	5	5	5	1	3	3	1	1	1	5	5	5	5	5
1	3	1	2	1	3	5	5	5	4	5	4	3	2	5	4	3	1	2	2	1	1	1	5	5	5	5	5
2	2	1	2	2	1	5	5	4	2	5	5	4	4	4	4	1	1	2	2	1	1	1	5	5	4	5	5
1	3	3	2	1	2	5	4	4	5	5	5	5	4	5	5	3	2	4	4	3	3	4	4	4	4	4	4
2	2	1	2	1	1	3	3	1	2	3	3	1	4	1	2	1	3	1	3	3	4	2	3	3	4	4	5
2	2	1	2	1	1	5	3	5	5	5	5	5	1	5	2	3	5	5	5	5	3	4	4	4	5	5	5
1	1	2	1	2	2	5	2	5	4	4	4	5	1	5	3	3	4	4	4	2	4	4	4	3	4	4	4
1	2	1	1	1	1	5	5	5	5	5	5	5	5	5	5	5	3	3	3	5	3	3	5	5	5	5	2
2	3	1	1	2	2	5	2	4	5	5	5	5	5	5	5	3	1	3	3	1	1	1	5	5	5	5	5
1	3	1	1	1	2	5	4	5	5	3	3	4	4	5	4	4	2	2	2	1	1	2	4	2	4	4	4
2	2	1	2	1	1	5	3	5	4	5	3	5	1	4	4	4	4	4	3	3	3	5	2	2	2	4	3
1	1	1	2	2	2	5	3	5	5	5	5	4	3	3	4	5	3	2	4	2	4	3	5	5	5	5	5
1	1	2	1	1	2	4	2	3	4	5	5	4	4	4	3	3	1	2	3	1	2	2	5	5	5	5	4
2	2	1	2	1	1	5	3	5	5	5	5	5	5	5	5	3	2	2	2	2	2	2	4	3	3	4	4
2	2	2	1	1	1	5	4	4	5	5	5	4	5	5	4	5	2	1	1	2	1	1	5	4	4	5	5
1	1	2	1	1	2	5	5	3	4	3	4	2	5	5	4	2	1	4	1	2	1	1	4	5	4	4	5
2	3	2	1	2	2	5	3	2	2	2	3	4	2	3	3	3	1	1	4	1	2	1	4	4	4	5	4
1	2	1	2	1	1	5	3	5	5	5	5	5	1	5	2	3	3	3	5	4	3	4	5	5	4	5	3
2	2	1	2	1	1	5	1	2	5	5	5	5	1	4	3	3	4	5	5	4	5	5	2	2	2	5	3
2	3	1	2	2	1	5	3	2	2	4	4	2	5	5	4	2	2	4	3	1	2	2	4	4	3	5	5
1	2	1	2	1	1	5	4	5	5	5	5	5	3	5	4	5	4	3	3	4	3	4	4	3	4	4	4
1	3	2	1	1	1	5	3	5	5	5	5	4	4	4	5	2	3	3	3	4	2	3	3	2	3	4	3
2	3	1	2	1	2	5	3	4	3	5	5	5	5	5	5	3	1	1	1	1	2	1	5	5	5	5	5
2	2	1	2	1	3	5	2	4	5	5	5	3	5	4	4	4	2	3	4	2	2	3	4	5	4	4	4
1	3	2	1	2	2	5	1	5	5	5	5	5	3	5	1	5	1	3	3	1	1	3	3	3	4	5	4
2	2	1	1	1	1	4	3	2	4	5	4	2	4	3	4	1	2	3	4	2	2	2	4	3	4	5	4
2	3	1	2	2	2	5	2	4	4	4	4	3	4	4	4	4	2	3	2	2	2	1	5	5	5	5	4
2	2	2	2	1	1	5	3	4	4	5	4	4	4	5	3	3	1	4	3	1	4	2	4	5	4	5	4
2	2	2	2	1	1	5	1	4	5	4	4	3	3	4	5	1	4	4	5	5	4	5	1	1	1	1	1
2	2	2	2	1	1	5	1	5	5	5	5	5	2	3	5	3	5	1	5	4	1	5	5	5	5	5	4
2	3	2	2	2	1	5	5	2	5	5	5	2	3	3	5	3	1	1	3	5	5	2	4	3	3	4	4
2	3	2	2	1	1	4	3	3	3	3	3	3	4	4	3	2	2	2	3	1	2	2	5	5	5	5	5
2	2	1	2	1	1	5	4	5	5	5	5	3	3	4	2	4	4	4	3	5	2	4	2	3	3	4	3
2	1	1	2	1	2	5	3	4	3	5	5	5	4	5	4	5	2	3	3	2	2	2	4	4	5	5	5
2	3	2	2	1	1	5	3	5	5	4	4	5	4	5	5	1	1	3	1	1	1	1	5	3	4	5	5
2	3	1	2	1	1	5	3	4	5	5	5	4	5	4	4	3	1	3	1	1	1	1	4	2	3	4	4
2	1	1	2	1	2	5	1	5	5	5	5	5	4	5	5	3	1	1	4	1	3	3	5	5	5	5	4
2	2	3	1	1	1	5	5	4	3	4	4	5	5	5	5	2	1	1	3	1	2	1	5	4	5	4	5
2	2	2	2	1	1	5	2	5	3	5	5	5	2	5	4	5	1	1	1	1	1	1	4	3	3	5	3
1	2	1	1	1	1	5	3	4	4	5	5	5	3	4	4	2	1	2	1	1	2	1	5	4	5	5	5
1	1	1	2	1	1	5	3	3	2	5	5	3	5	4	5	2	2	2	5	4	5	4	4	5	4	5	4
2	1	2	2	1	1	5	4	5	5	5	4	5	5	5	5	1	2	1	1	2	2	1	5	5	4	5	4
2	2	3	2	2	1	5	3	4	5	5	5	3	2	4	3	2	2	3	1	1	1	4	4	3	4	5	4
2	3	1	2	1	1	5	2	3	3	3	3	3	3	3	3	1	2	2	3	5	4	3	3	3	4	4	3
2	3	2	2	1	1	5	3	3	2	2	2	2	2	4	2	3	2	1	3	1	3	2	5	4	4	4	4
2	3	2	1	1	2	3	4	3	5	5	5	5	5	5	5	1	3	2	5	1	1	3	5	4	4	5	5
1	2	2	2	2	1	4	3	5	4	5	5	4	2	5	3	3	1	1	2	4	3	3	5	5	4	5	5
1	1	1	2	1	1	5	3	2	4	5	5	5	1	5	4	2	3	5	3	3	3	3	3	3	3	3	3
2	3	1	1	1	1	2	5	3	5	2	2	2	3	5	3	2	2	3	2	2	2	2	4	3	3	4	4
1	2	1	1	1	1	5	4	5	5	5	5	5	4	5	5	4	2	4	2	2	1	3	3	2	3	2	4
2	3	2	1	2	2	3	3	4	2	4	5	3	2	3	3	4	5	5	5	5	5	5	3	3	3	4	3
2	3	2	1	1	3	5	3	3	5	5	5	4	3	5	2	2	4	4	2	1	2	2	3	5	4	5	4
1	3	1	1	1	1	3	2	3	2	1	1	3	1	4	2	3	3	2	4	3	2	1	5	5	4	5	5
2	2	2	2	1	2	4	5	2	4	1	2	2	5	5	4	1	2	1	1	1	1	2	4	5	2	3	4
1	3	2	1	1	2	5	3	5	4	5	5	4	1	5	5	5	4	4	3	3	2	3	4	4	4	5	4
1	3	1	1	1	1	5	1	4	2	5	5	4	5	5	5	2	1	3	3	2	3	2	5	5	5	4	4
1	3	2	1	1	1	5	3	1	4	4	4	4	2	2	4	4	3	2	2	1	3	2	3	3	3	5	4
1	3	1	2	1	1	5	3	4	4	4	5	4	4	4	3	3	3	5	2	4	1	4	3	4	3	4	4
1	2	1	2	2	1	5	1	5	3	4	4	5	1	4	4	2	1	1	1	1	1	1	5	5	5	5	5
2	3	2	1	2	2	4	2	5	5	5	5	5	5	5	5	5	1	2	1	2	1	2	4	5	5	3	4
1	3	2	2	1	2	5	5	4	3	4	4	5	5	5	4	3	2	3	2	1	1	3	5	5	4	5	5
1	2	2	2	1	3	5	2	5	5	2	3	4	1	5	3	5	4	3	4	4	4	4	3	3	2	4	3
2	2	2	2	1	1	4	4	4	4	4	4	4	2	4	4	3	2	3	2	2	2	2	4	4	4	4	4
1	2	2	2	1	2	5	1	5	5	5	5	5	5	5	5	4	1	1	1	1	1	1	5	5	5	5	5
1	2	2	2	1	2	5	2	4	5	3	4	2	1	4	3	1	4	4	2	4	1	1	3	3	3	5	4
2	3	1	2	1	2	5	1	3	5	5	5	5	1	4	5	2	3	4	4	4	4	4	4	3	4	4	4
1	1	2	2	1	1	5	2	5	5	4	4	5	4	4	4	3	4	3	5	5	4	5	4	4	3	5	4
2	3	1	1	2	1	5	2	4	3	4	2	4	3	4	3	3	2	3	3	2	1	1	4	4	3	4	4
2	3	2	1	1	1	5	2	2	2	3	4	2	4	5	5	1	3	4	4	2	2	3	3	4	3	5	4
1	2	1	2	2	1	5	3	4	5	5	5	3	5	4	4	4	1	2	3	2	2	2	5	5	5	5	5
1	1	3	2	2	1	5	2	5	5	5	5	5	5	4	5	1	1	1	1	1	1	1	4	5	5	4	4
1	2	1	1	1	2	5	2	4	4	5	5	4	3	4	4	2	2	2	3	2	2	1	4	3	3	4	4
2	2	1	2	1	1	5	5	4	5	4	3	4	5	5	4	1	2	3	2	2	2	2	4	4	4	5	5
2	2	1	1	1	1	4	2	4	3	4	4	4	4	3	3	2	1	1	4	2	2	5	5	5	3	5	4
2	2	3	2	2	1	5	5	5	4	5	5	5	4	3	3	4	1	2	1	1	1	2	5	5	5	5	5
2	3	1	1	1	1	3	4	2	2	2	2	2	3	3	2	1	1	4	4	5	5	4	4	5	4	5	3
2	2	1	2	2	1	4	4	2	4	2	2	2	5	5	4	1	2	3	2	2	1	2	4	3	4	4	4
1	1	1	2	1	1	5	3	5	5	5	5	5	3	5	5	3	2	2	3	4	4	4	3	3	3	5	4
1	2	2	1	1	1	4	2	4	5	3	4	2	4	2	2	1	4	4	4	4	2	4	2	2	2	4	2
2	2	1	2	1	1	5	4	5	5	5	5	5	5	5	5	4	2	1	2	1	1	1	4	4	4	5	4
1	1	3	2	1	3	4	2	2	3	4	4	2	5	2	2	1	3	4	4	4	3	5	4	5	4	5	4
1	1	2	2	2	3	5	4	5	5	5	5	5	3	5	4	4	2	3	2	1	1	2	5	5	5	5	5
2	2	1	2	1	1	5	4	4	5	4	4	4	5	5	5	3	3	4	3	4	2	3	5	3	4	5	4
2	2	2	2	1	3	3	1	3	1	5	5	5	5	5	5	2	5	5	5	5	5	5	5	5	5	5	3
2	2	2	1	1	2	5	3	5	3	4	4	5	5	5	5	1	1	2	1	1	1	1	5	4	4	5	5
1	2	1	1	1	3	4	2	4	4	4	4	4	3	4	4	3	3	3	3	3	2	2	4	3	4	4	4
1	1	1	2	1	3	5	2	4	4	4	4	5	1	4	5	2	3	2	4	2	2	4	3	4	4	4	3
2	2	3	1	1	1	4	3	3	4	4	4	4	4	3	3	2	2	2	2	3	2	2	4	4	4	5	4
2	2	1	1	1	3	5	4	5	4	5	5	4	3	4	5	4	4	5	3	4	1	4	2	1	2	3	3
2	1	1	2	1	1	5	4	5	4	5	5	5	5	4	4	2	2	2	4	2	2	2	4	3	4	5	4
2	2	2	1	2	2	5	1	5	3	5	5	5	3	5	5	1	2	1	3	1	2	1	5	3	4	5	4
2	2	2	2	1	1	4	3	4	2	4	4	3	2	4	3	2	2	4	2	3	2	3	4	2	2	4	4
2	2	1	2	1	1	5	2	5	5	5	5	5	5	5	5	5	1	1	1	1	1	1	4	5	5	4	5
1	2	1	2	1	1	5	3	5	5	5	5	5	5	5	5	3	3	2	3	2	1	5	1	1	3	5	3
2	1	1	1	1	1	5	5	5	5	5	5	5	5	5	5	4	1	1	1	1	1	1	4	4	4	5	5
1	2	1	2	1	1	5	4	5	5	5	5	5	5	4	4	4	2	2	3	2	1	2	5	5	5	5	5
2	3	2	1	1	1	5	4	5	5	5	5	5	5	4	4	4	2	2	3	2	1	2	5	5	5	5	5
2	3	3	2	2	1	5	4	5	5	5	5	4	5	5	5	4	2	2	2	2	1	2	4	4	5	5	5
2	1	1	2	1	1	5	4	4	4	5	5	5	1	4	4	5	1	1	3	1	1	2	5	5	5	5	5
2	2	1	1	1	1	5	5	2	5	5	5	3	4	5	5	1	1	1	1	1	1	1	5	5	5	5	5
2	3	1	2	1	1	5	3	3	3	5	5	3	4	5	4	3	1	3	4	1	3	1	5	5	5	5	5
2	3	2	1	2	3	5	3	4	4	5	5	3	3	3	4	5	1	2	3	1	1	1	5	5	5	5	5
2	2	1	2	1	1	5	3	5	5	5	5	5	3	5	4	4	1	1	1	1	1	1	5	5	5	5	5
1	3	1	2	1	1	5	4	3	4	4	4	5	4	5	4	1	2	3	4	2	3	3	5	5	4	4	5
1	2	2	1	1	1	5	2	5	4	5	5	5	5	5	5	2	5	3	2	2	1	1	5	5	5	5	5
2	3	2	1	1	1	4	4	4	3	4	4	3	5	5	4	2	2	3	1	1	2	1	5	5	5	5	5
2	1	1	2	1	1	5	2	4	5	5	5	3	4	3	5	2	1	1	3	1	1	4	5	4	4	5	5
1	3	1	1	1	3	4	2	5	2	5	4	5	4	5	5	4	2	3	2	1	2	2	5	5	5	5	5
2	2	3	2	1	3	5	3	4	5	4	4	5	2	4	4	1	3	4	4	2	2	4	5	5	4	5	4
1	1	1	1	2	1	4	3	5	4	5	5	5	5	5	5	4	1	3	1	1	1	1	5	5	5	5	5
1	3	1	2	1	1	5	1	3	5	5	5	5	3	4	5	2	1	2	5	2	2	1	5	5	5	5	4
1	2	2	1	1	1	4	4	4	5	1	1	3	3	4	4	2	4	4	5	5	5	5	3	3	3	4	3
2	1	1	1	2	1	5	4	4	5	5	5	5	5	4	3	4	1	2	2	1	1	1	5	5	5	5	5
2	3	1	2	1	2	5	5	5	5	4	4	4	5	5	5	1	1	1	1	1	1	1	4	4	4	4	5
1	2	1	2	1	1	3	4	3	4	4	4	5	1	3	4	2	4	4	3	3	2	3	4	4	3	4	3
1	1	1	1	2	1	5	3	5	2	4	4	5	5	5	5	4	1	1	5	1	4	2	5	5	5	5	5
2	3	1	1	1	3	3	3	1	2	3	3	1	5	1	2	1	1	3	2	1	2	1	5	4	4	5	5
1	3	1	1	1	3	3	2	5	5	5	5	5	5	5	5	5	1	1	3	3	3	1	5	4	4	4	4
2	2	2	2	1	1	5	3	5	4	5	5	5	5	5	5	5	2	3	3	4	2	4	4	4	4	5	4
2	1	1	2	1	1	3	3	1	1	2	3	1	2	3	3	2	1	3	4	1	3	1	5	5	5	5	5
2	2	1	2	1	3	5	1	5	5	5	5	5	3	5	3	1	1	1	1	1	1	1	5	4	5	5	4
1	2	2	1	1	1	5	5	5	5	5	5	5	5	5	5	5	1	3	3	1	1	1	5	4	5	5	5
2	3	2	1	2	2	5	3	5	3	3	3	4	2	3	3	2	1	3	3	2	2	1	4	3	3	5	4
2	2	1	2	1	1	5	3	5	5	3	4	4	3	5	3	1	1	1	1	1	1	1	5	5	5	5	5
2	1	1	2	1	1	5	3	5	5	5	5	5	5	5	5	1	1	5	3	5	3	1	3	5	3	5	5
1	2	1	2	2	3	5	5	4	5	5	5	5	5	5	4	3	1	1	1	1	1	1	5	5	5	5	5
1	1	1	2	1	1	4	3	2	5	5	5	3	1	5	3	1	1	1	1	1	1	1	5	4	4	5	4
1	2	2	2	1	2	5	3	5	5	5	5	5	3	1	5	1	3	3	5	5	1	3	5	5	5	5	1
2	3	3	1	1	3	5	2	5	5	5	5	5	5	5	5	3	4	4	2	4	1	3	2	1	3	2	2
2	1	2	2	1	2	4	3	1	2	3	3	1	4	1	1	1	1	1	1	1	1	1	5	5	5	5	5
1	1	1	2	1	3	5	1	5	5	5	5	5	1	5	4	3	4	3	4	4	2	3	5	4	5	3	3
2	2	1	1	1	2	5	4	5	5	5	5	5	2	5	5	1	1	1	3	3	1	1	4	4	4	4	4
2	3	1	2	1	1	5	5	5	4	5	5	5	4	5	3	5	2	2	1	1	1	2	4	3	4	4	4
1	2	1	2	1	1	5	3	4	5	5	5	5	4	5	5	3	1	2	2	1	1	1	5	5	5	5	5
1	2	1	1	1	1	5	5	5	5	4	4	5	5	4	5	1	1	1	1	1	1	1	5	5	5	5	5
2	3	1	1	1	1	5	3	5	5	5	3	5	3	5	5	4	2	3	2	3	1	2	3	3	3	4	4
1	1	1	1	1	2	5	2	5	5	5	5	5	3	2	4	1	5	5	4	3	2	4	5	5	5	5	5
2	2	1	2	1	1	5	5	4	2	3	4	2	2	4	4	2	2	3	2	2	1	1	5	5	5	5	4
2	2	2	2	2	1	5	2	5	4	4	5	5	4	5	5	3	1	3	3	1	1	1	5	5	5	5	5
2	2	1	2	1	1	5	5	5	5	5	5	5	5	5	4	4	2	3	4	1	4	4	5	5	5	5	5
1	2	1	1	1	3	5	3	4	5	3	2	5	3	5	4	1	1	2	1	1	1	2	5	5	5	5	4
2	2	1	2	2	1	5	2	5	4	5	5	4	3	2	4	2	2	3	4	3	3	3	4	5	3	5	4
1	2	2	2	1	1	5	4	4	4	4	4	4	2	4	4	3	1	2	3	2	2	3	4	4	4	4	4
2	2	1	2	1	1	5	3	5	4	5	4	4	2	4	3	2	1	5	3	5	3	4	4	3	4	5	4
1	1	1	2	1	1	5	5	5	4	5	5	4	4	2	4	1	1	2	3	1	1	1	4	4	3	3	4
2	3	1	1	1	1	5	3	3	5	5	5	4	3	4	4	3	1	2	2	1	2	1	4	4	4	5	4
1	3	1	2	1	1	5	3	4	5	5	5	1	5	4	4	1	1	1	1	1	1	1	5	4	5	5	5
1	1	3	1	2	1	2	1	5	5	5	5	5	1	5	3	3	1	3	3	1	2	1	5	5	5	5	5
2	2	2	2	1	1	5	1	2	1	5	5	5	1	5	5	3	3	5	4	5	3	3	3	3	3	3	3
1	3	2	2	2	1	4	4	2	4	3	3	2	1	5	2	4	5	5	5	5	5	5	4	4	3	4	2
1	2	3	1	1	1	5	4	5	5	3	3	3	2	2	4	3	3	3	3	3	3	3	4	4	4	5	4
2	2	1	2	1	1	1	2	1	2	1	2	2	3	2	3	4	2	3	4	4	4	4	3	2	2	4	2
1	3	2	2	2	1	5	5	5	5	1	4	4	5	5	5	1	1	3	1	1	1	1	5	5	5	5	5
2	3	1	2	2	1	4	4	4	4	4	4	3	5	4	4	2	1	2	2	1	1	1	4	3	3	4	4
2	3	3	2	2	1	5	3	3	4	4	4	4	4	4	3	2	2	4	1	2	2	2	4	4	4	5	5
1	2	1	1	2	2	5	5	4	5	5	5	5	3	4	4	3	1	1	3	1	1	1	5	5	5	5	5
1	3	1	2	1	1	5	5	5	5	5	5	5	5	5	5	5	2	2	2	2	2	2	5	4	4	5	5
1	1	1	2	1	2	5	5	5	5	5	5	5	3	5	5	5	1	1	2	1	1	1	5	5	4	5	5
1	2	1	2	1	1	5	5	5	4	5	5	5	4	5	5	3	1	3	1	1	1	1	5	3	5	4	5
2	3	3	1	1	3	5	4	5	5	5	5	4	4	3	4	3	1	2	2	1	1	1	5	5	5	5	5
2	3	2	2	1	1	5	3	4	1	3	3	3	5	4	5	1	1	1	1	1	3	1	5	5	5	5	5
1	1	2	2	2	1	5	1	4	4	4	5	2	1	3	3	1	2	3	2	3	1	1	3	5	3	5	5
2	2	1	2	1	3	5	5	5	5	3	3	5	5	5	5	2	1	1	1	1	1	1	5	5	5	5	5
2	3	1	2	1	1	5	2	3	3	3	4	3	3	4	3	2	3	2	2	3	2	1	3	2	3	3	3
2	3	2	1	1	3	4	4	5	5	5	5	5	5	5	5	1	2	2	2	1	1	1	5	5	4	5	5
2	2	2	2	1	1	5	5	5	5	5	5	5	4	4	5	1	2	2	2	2	1	2	5	4	4	4	5
2	2	2	2	1	2	5	4	5	5	5	5	5	4	5	5	5	1	1	1	1	1	1	5	4	4	4	4
2	1	2	1	1	1	5	4	5	5	5	4	5	5	5	5	4	1	2	2	1	1	1	4	3	4	4	4
2	2	2	2	1	1	5	2	5	4	4	4	3	3	3	3	2	4	4	5	5	4	5	3	4	3	3	3
2	2	1	1	2	2	5	4	5	5	5	3	2	4	3	2	5	1	5	3	2	2	1	5	5	5	5	5
1	1	2	2	2	1	4	2	4	4	4	4	4	4	4	4	3	2	2	5	2	4	4	5	5	5	5	4
1	2	2	2	1	2	5	5	5	5	3	5	5	5	5	5	2	1	3	5	2	3	4	5	5	5	5	5
1	3	1	1	1	1	5	3	5	5	5	5	5	5	4	4	5	3	3	1	3	1	1	4	3	4	5	4
2	3	2	1	1	3	4	2	5	3	4	4	4	3	4	3	3	2	3	3	1	2	2	5	5	5	5	5
2	3	1	2	1	3	4	3	5	5	5	5	5	3	3	3	3	3	3	4	3	5	3	4	4	4	5	3
2	1	1	1	1	2	3	3	4	5	4	3	2	3	5	4	1	2	3	4	2	4	2	4	4	3	5	4
2	2	1	2	1	1	5	5	2	5	5	5	4	3	5	3	2	1	1	2	1	1	1	5	5	5	5	5
1	2	3	2	1	1	5	3	2	2	4	4	3	3	4	4	4	3	4	4	2	2	3	5	5	4	5	5
1	2	2	1	1	3	4	4	2	2	2	4	2	4	3	2	1	2	4	4	2	4	3	5	4	4	5	3
1	1	3	1	1	2	2	2	1	4	4	4	3	1	4	3	1	3	3	5	3	4	4	4	4	3	4	4
1	2	1	2	1	2	5	2	5	4	5	5	5	4	5	3	4	1	1	3	2	2	1	5	5	5	5	5
1	3	2	1	2	1	4	3	2	2	4	4	4	3	3	2	3	3	3	3	3	3	3	3	3	3	3	3
2	3	1	2	1	3	5	1	5	4	4	4	3	1	5	3	1	3	3	3	3	3	3	5	5	5	5	5
2	2	2	1	1	1	5	3	5	5	5	5	5	5	4	3	4	1	3	1	2	1	2	4	5	4	4	4
1	3	3	2	1	1	5	3	4	4	4	3	4	5	4	4	2	1	2	3	1	1	1	5	5	5	5	5
1	3	1	1	1	1	5	2	4	2	4	4	3	3	3	4	2	4	3	3	3	2	3	3	4	4	2	5
2	3	1	2	1	1	5	2	4	3	4	4	4	3	2	1	3	3	3	4	3	1	1	5	4	4	4	4
2	2	2	2	1	1	3	3	2	1	5	5	4	2	2	2	4	3	3	2	3	3	5	4	2	4	5	4
2	3	1	2	1	3	5	4	4	3	5	5	3	3	2	3	4	3	3	2	3	2	4	5	5	5	5	5
2	2	3	1	1	1	5	2	5	3	4	4	5	4	4	3	3	2	2	3	2	4	3	5	5	5	5	5
2	2	1	2	1	1	5	3	4	5	5	5	4	3	3	3	1	3	2	5	3	3	4	5	5	5	5	3
1	3	1	2	1	2	5	5	3	5	2	2	4	5	4	4	2	1	2	2	1	2	2	5	5	4	5	4
2	1	1	2	1	2	5	5	5	1	3	3	5	5	5	5	1	1	3	2	1	2	1	5	5	5	5	5
2	2	1	2	1	1	5	1	5	4	5	5	5	3	5	4	5	1	1	2	1	3	1	5	5	4	4	5
1	3	1	1	1	2	5	3	5	5	5	5	5	1	5	5	3	3	2	4	1	2	3	5	5	4	5	4
2	3	2	2	1	1	5	4	4	4	4	5	4	2	3	1	2	2	3	2	2	1	3	4	5	4	5	4
1	2	2	2	1	3	5	4	5	5	5	4	4	5	4	4	5	1	1	1	1	1	2	5	4	4	4	4
1	3	1	2	2	2	5	5	5	5	5	5	4	4	4	5	5	2	1	2	2	2	2	4	4	4	5	4
2	3	1	2	1	1	5	5	4	4	4	4	5	4	4	4	5	3	2	2	2	2	2	4	4	5	5	3
1	3	1	2	1	2	5	4	4	4	5	5	5	4	4	4	5	1	2	2	2	2	2	4	4	5	4	5
1	2	2	2	1	2	5	3	3	3	4	4	3	2	3	2	3	3	4	4	2	4	3	4	4	3	4	4
2	3	1	2	2	2	5	3	4	4	5	5	5	3	5	3	4	2	3	3	1	1	2	4	5	4	5	4
2	2	2	2	2	2	5	4	3	5	3	4	4	5	5	5	3	3	4	4	4	3	4	3	3	3	4	2
1	2	1	2	1	1	5	4	4	4	5	5	5	4	4	4	5	1	3	2	2	2	2	4	5	4	4	4
1	2	1	1	1	1	5	2	5	5	5	5	5	1	5	4	1	3	4	4	4	3	5	1	1	1	1	1
1	3	2	2	1	1	4	5	4	5	5	4	5	5	5	5	1	1	2	3	1	1	1	4	5	5	5	4
2	3	3	1	1	2	4	4	5	5	5	5	4	4	4	4	2	2	2	1	1	1	1	4	4	4	4	4
1	3	2	2	2	1	5	5	5	5	5	5	4	1	5	5	5	5	5	4	3	5	5	2	4	1	2	4
2	3	2	1	1	1	5	3	5	5	5	5	5	5	4	4	4	2	2	2	2	2	2	4	3	4	4	5
2	2	1	2	1	2	5	3	5	5	5	4	5	2	4	4	3	3	3	4	5	4	3	4	3	3	5	4
1	3	1	2	1	1	4	4	4	5	5	5	5	4	5	5	1	2	1	2	1	1	1	4	4	4	4	4
2	2	1	1	1	1	4	4	4	5	5	5	5	4	5	5	1	2	1	2	1	1	1	4	3	3	4	5
1	2	1	1	1	1	4	4	4	4	5	5	5	4	5	5	2	2	1	1	1	1	2	4	4	4	4	5
1	2	1	1	1	3	5	4	4	5	5	5	4	5	5	5	4	3	4	2	4	2	4	3	2	2	3	3
2	2	2	1	1	3	5	5	5	5	5	5	5	4	5	4	5	1	3	4	1	4	4	5	3	3	5	4
1	1	1	2	2	1	4	1	4	3	4	3	4	4	3	5	4	1	3	4	2	2	2	5	4	4	5	5
2	2	2	1	1	1	5	5	5	5	3	3	5	5	4	4	3	1	2	4	1	2	3	5	5	5	5	5
2	1	3	2	1	1	5	5	5	5	5	3	5	5	5	5	3	1	1	1	1	1	1	5	5	5	5	5
2	3	2	2	2	2	4	5	5	4	5	5	5	4	5	5	2	2	2	2	2	2	2	4	5	5	5	4
2	3	1	2	1	1	4	4	5	5	5	5	5	5	5	5	1	2	1	2	1	1	2	4	4	4	5	4
1	3	1	1	1	1	5	3	5	4	5	5	5	3	5	4	3	4	3	4	3	3	5	4	4	3	4	4
2	2	2	2	1	1	4	3	2	2	5	5	3	3	3	2	5	4	2	4	3	1	2	4	5	4	5	4
1	2	1	2	1	2	5	1	5	4	3	4	4	5	5	5	3	1	3	1	1	1	1	3	3	2	5	3
2	2	1	2	1	3	5	2	4	4	4	4	5	2	4	4	4	3	3	3	4	3	3	4	3	3	5	4
2	3	2	2	1	2	5	5	5	5	5	5	5	4	5	5	5	1	3	3	1	1	1	5	5	5	5	5
1	3	1	2	1	2	5	5	5	4	5	4	3	2	5	4	3	1	2	2	1	1	1	5	5	5	5	5
2	3	2	2	1	1	5	5	4	2	5	5	4	4	4	4	1	1	2	2	1	1	1	5	5	4	5	5
2	2	1	2	1	3	5	4	4	5	5	5	5	4	5	5	3	2	4	4	3	3	4	4	4	4	4	4
2	1	1	2	1	1	3	3	1	2	3	3	1	4	1	2	1	3	1	3	3	4	2	3	3	4	4	5
1	2	2	1	1	1	5	3	5	5	5	5	5	1	5	2	3	5	5	5	5	3	4	4	4	5	5	5
2	3	1	2	1	1	5	2	5	4	4	4	5	1	5	3	3	4	4	4	2	4	4	4	3	4	4	4
2	3	1	2	1	1	5	5	5	5	5	5	5	5	5	5	5	3	3	3	5	3	3	5	5	5	5	2
2	3	3	2	1	3	5	2	4	5	5	5	5	5	5	5	3	1	3	3	1	1	1	5	5	5	5	5
1	3	2	2	2	2	5	4	5	5	3	3	4	4	5	4	4	2	2	2	1	1	2	4	2	4	4	4
2	2	2	2	1	2	5	3	5	4	5	3	5	1	4	4	4	4	4	3	3	3	5	2	2	2	4	3
1	1	2	1	1	3	5	3	5	5	5	5	4	3	3	4	5	3	2	4	2	4	3	5	5	5	5	5
1	1	2	1	2	1	4	2	3	4	5	5	4	4	4	3	3	1	2	3	1	2	2	5	5	5	5	4
2	3	1	2	1	1	5	3	5	5	5	5	5	5	5	5	3	2	2	2	2	2	2	4	3	3	4	4
2	2	3	2	1	1	5	4	4	5	5	5	4	5	5	4	5	2	1	1	2	1	1	5	4	4	5	5
2	3	1	2	2	3	5	5	3	4	3	4	2	5	5	4	2	1	4	1	2	1	1	4	5	4	4	5
1	2	2	2	1	2	5	3	2	2	2	3	4	2	3	3	3	1	1	4	1	2	1	4	4	4	5	4
2	2	1	1	1	1	5	3	5	5	5	5	5	1	5	2	3	3	3	5	4	3	4	5	5	4	5	3
1	2	1	2	1	1	5	1	2	5	5	5	5	1	4	3	3	4	5	5	4	5	5	2	2	2	5	3
2	2	3	2	1	1	5	3	2	2	4	4	2	5	5	4	2	2	4	3	1	2	2	4	4	3	5	5
2	1	1	2	1	2	5	4	5	5	5	5	5	3	5	4	5	4	3	3	4	3	4	4	3	4	4	4
2	2	1	2	1	1	5	3	5	5	5	5	4	4	4	5	2	3	3	3	4	2	3	3	2	3	4	3
1	3	2	2	1	1	5	3	4	3	5	5	5	5	5	5	3	1	1	1	1	2	1	5	5	5	5	5
2	1	2	2	1	3	5	2	4	5	5	5	3	5	4	4	4	2	3	4	2	2	3	4	5	4	4	4
1	2	1	2	1	1	5	1	5	5	5	5	5	3	5	1	5	1	3	3	1	1	3	3	3	4	5	4
2	3	2	1	1	2	4	3	2	4	5	4	2	4	3	4	1	2	3	4	2	2	2	4	3	4	5	4
1	3	1	2	1	1	5	2	4	4	4	4	3	4	4	4	4	2	3	2	2	2	1	5	5	5	5	4
1	1	1	2	1	3	5	3	4	4	5	4	4	4	5	3	3	1	4	3	1	4	2	4	5	4	5	4
2	2	1	2	2	3	5	1	4	5	4	4	3	3	4	5	1	4	4	5	5	4	5	1	1	1	1	1
2	1	3	2	1	1	5	1	5	5	5	5	5	2	3	5	3	5	1	5	4	1	5	5	5	5	5	4
2	1	2	2	1	1	5	5	2	5	5	5	2	3	3	5	3	1	1	3	5	5	2	4	3	3	4	4
1	3	3	2	1	2	4	3	3	3	3	3	3	4	4	3	2	2	2	3	1	2	2	5	5	5	5	5
2	2	3	1	1	1	5	4	5	5	5	5	3	3	4	2	4	4	4	3	5	2	4	2	3	3	4	3
1	3	1	2	2	3	5	3	4	3	5	5	5	4	5	4	5	2	3	3	2	2	2	4	4	5	5	5
2	3	1	1	1	1	5	3	5	5	4	4	5	4	5	5	1	1	3	1	1	1	1	5	3	4	5	5
1	3	1	2	2	2	5	3	4	5	5	5	4	5	4	4	3	1	3	1	1	1	1	4	2	3	4	4
1	3	1	2	1	2	5	1	5	5	5	5	5	4	5	5	3	1	1	4	1	3	3	5	5	5	5	4
1	3	1	2	1	2	5	5	4	3	4	4	5	5	5	5	2	1	1	3	1	2	1	5	4	5	4	5
2	3	1	2	1	1	5	2	5	3	5	5	5	2	5	4	5	1	1	1	1	1	1	4	3	3	5	3
2	1	2	2	2	2	5	3	4	4	5	5	5	3	4	4	2	1	2	1	1	2	1	5	4	5	5	5
1	3	1	2	2	1	5	3	3	2	5	5	3	5	4	5	2	2	2	5	4	5	4	4	5	4	5	4
2	3	1	1	1	1	5	4	5	5	5	4	5	5	5	5	1	2	1	1	2	2	1	5	5	4	5	4
1	3	3	1	1	1	5	3	4	5	5	5	3	2	4	3	2	2	3	1	1	1	4	4	3	4	5	4
2	2	1	1	2	3	5	2	3	3	3	3	3	3	3	3	1	2	2	3	5	4	3	3	3	4	4	3
2	3	3	1	2	2	5	3	3	2	2	2	2	2	4	2	3	2	1	3	1	3	2	5	4	4	4	4
1	2	1	2	1	3	3	4	3	5	5	5	5	5	5	5	1	3	2	5	1	1	3	5	4	4	5	5
2	2	1	2	1	1	4	3	5	4	5	5	4	2	5	3	3	1	1	2	4	3	3	5	5	4	5	5
2	1	1	2	1	2	5	3	2	4	5	5	5	1	5	4	2	3	5	3	3	3	3	3	3	3	3	3
2	3	2	2	1	1	2	5	3	5	2	2	2	3	5	3	2	2	3	2	2	2	2	4	3	3	4	4
2	3	1	2	2	2	5	4	5	5	5	5	5	4	5	5	4	2	4	2	2	1	3	3	2	3	2	4
2	2	1	2	1	3	3	3	4	2	4	5	3	2	3	3	4	5	5	5	5	5	5	3	3	3	4	3
1	3	2	2	1	2	5	3	3	5	5	5	4	3	5	2	2	4	4	2	1	2	2	3	5	4	5	4
2	2	1	2	1	1	3	2	3	2	1	1	3	1	4	2	3	3	2	4	3	2	1	5	5	4	5	5
1	2	2	2	2	1	4	5	2	4	1	2	2	5	5	4	1	2	1	1	1	1	2	4	5	2	3	4
2	2	1	1	1	2	5	3	5	4	5	5	4	1	5	5	5	4	4	3	3	2	3	4	4	4	5	4
2	3	2	1	1	1	5	1	4	2	5	5	4	5	5	5	2	1	3	3	2	3	2	5	5	5	4	4
1	1	1	2	2	1	5	3	1	4	4	4	4	2	2	4	4	3	2	2	1	3	2	3	3	3	5	4
2	1	1	2	1	2	5	3	4	4	4	5	4	4	4	3	3	3	5	2	4	1	4	3	4	3	4	4
1	2	2	1	2	1	5	1	5	3	4	4	5	1	4	4	2	1	1	1	1	1	1	5	5	5	5	5
1	3	1	2	1	2	4	2	5	5	5	5	5	5	5	5	5	1	2	1	2	1	2	4	5	5	3	4
1	2	1	2	2	2	5	5	4	3	4	4	5	5	5	4	3	2	3	2	1	1	3	5	5	4	5	5
1	2	1	2	2	1	5	2	5	5	2	3	4	1	5	3	5	4	3	4	4	4	4	3	3	2	4	3
1	2	1	2	1	1	4	4	4	4	4	4	4	2	4	4	3	2	3	2	2	2	2	4	4	4	4	4
1	3	2	2	1	1	5	1	5	5	5	5	5	5	5	5	4	1	1	1	1	1	1	5	5	5	5	5
1	3	1	2	1	1	5	2	4	5	3	4	2	1	4	3	1	4	4	2	4	1	1	3	3	3	5	4
2	3	2	1	1	1	5	1	3	5	5	5	5	1	4	5	2	3	4	4	4	4	4	4	3	4	4	4
2	3	1	2	1	1	5	2	5	5	4	4	5	4	4	4	3	4	3	5	5	4	5	4	4	3	5	4
2	1	1	2	2	3	5	2	4	3	4	2	4	3	4	3	3	2	3	3	2	1	1	4	4	3	4	4
1	3	1	2	1	2	5	2	2	2	3	4	2	4	5	5	1	3	4	4	2	2	3	3	4	3	5	4
2	2	1	2	1	1	5	3	4	5	5	5	3	5	4	4	4	1	2	3	2	2	2	5	5	5	5	5
1	2	1	1	1	1	5	2	5	5	5	5	5	5	4	5	1	1	1	1	1	1	1	4	5	5	4	4
2	2	1	2	1	1	5	2	4	4	5	5	4	3	4	4	2	2	2	3	2	2	1	4	3	3	4	4
1	1	1	2	1	1	5	5	4	5	4	3	4	5	5	4	1	2	3	2	2	2	2	4	4	4	5	5
1	2	3	1	1	2	4	2	4	3	4	4	4	4	3	3	2	1	1	4	2	2	5	5	5	3	5	4
1	2	2	2	2	2	5	5	5	4	5	5	5	4	3	3	4	1	2	1	1	1	2	5	5	5	5	5
1	2	1	2	1	1	3	4	2	2	2	2	2	3	3	2	1	1	4	4	5	5	4	4	5	4	5	3
2	3	2	2	2	1	4	4	2	4	2	2	2	5	5	4	1	2	3	2	2	1	2	4	3	4	4	4
2	1	2	2	2	2	5	3	5	5	5	5	5	3	5	5	3	2	2	3	4	4	4	3	3	3	5	4
2	3	1	2	1	1	4	2	4	5	3	4	2	4	2	2	1	4	4	4	4	2	4	2	2	2	4	2
2	2	1	1	1	2	5	4	5	5	5	5	5	5	5	5	4	2	1	2	1	1	1	4	4	4	5	4
2	3	2	1	1	3	4	2	2	3	4	4	2	5	2	2	1	3	4	4	4	3	5	4	5	4	5	4
2	2	3	1	1	2	5	4	5	5	5	5	5	3	5	4	4	2	3	2	1	1	2	5	5	5	5	5
1	3	1	2	2	1	5	4	4	5	4	4	4	5	5	5	3	3	4	3	4	2	3	5	3	4	5	4
2	3	1	2	1	1	3	1	3	1	5	5	5	5	5	5	2	5	5	5	5	5	5	5	5	5	5	3
2	3	1	1	2	1	5	3	5	3	4	4	5	5	5	5	1	1	2	1	1	1	1	5	4	4	5	5
1	3	1	2	1	1	4	2	4	4	4	4	4	3	4	4	3	3	3	3	3	2	2	4	3	4	4	4
1	3	2	2	1	1	5	2	4	4	4	4	5	1	4	5	2	3	2	4	2	2	4	3	4	4	4	3
2	2	1	1	1	1	4	3	3	4	4	4	4	4	3	3	2	2	2	2	3	2	2	4	4	4	5	4
1	3	1	2	2	2	5	4	5	4	5	5	4	3	4	5	4	4	5	3	4	1	4	2	1	2	3	3
2	1	2	2	1	1	5	4	5	4	5	5	5	5	4	4	2	2	2	4	2	2	2	4	3	4	5	4
2	3	3	2	1	1	5	1	5	3	5	5	5	3	5	5	1	2	1	3	1	2	1	5	3	4	5	4
2	3	1	1	1	3	4	3	4	2	4	4	3	2	4	3	2	2	4	2	3	2	3	4	2	2	4	4
2	1	2	2	1	1	5	2	5	5	5	5	5	5	5	5	5	1	1	1	1	1	1	4	5	5	4	5
1	3	1	2	1	1	5	3	5	5	5	5	5	5	5	5	3	3	2	3	2	1	5	1	1	3	5	3
2	2	2	2	1	3	5	5	5	5	5	5	5	5	5	5	4	1	1	1	1	1	1	4	4	4	5	5
